# Supplementary material for: Genome-wide identification and expression analysis of VQ gene family under abiotic stress in Coix lacryma-jobi L
Source: BMC Plant Biol. 2023 Jun 20;23:327. doi: 10.1186/s12870-023-04294-9 (PMC10280849; doi:10.1186/s12870-023-04294-9)
Supplement: Supplementary file 2 — Additional file 2. [file 12870_2023_4294_MOESM2_ESM.xlsx]

## Sheet: Table S1
Table S1. The prediction of subcellular localization in coix. The results were obtained by uploading the protein sequence to the PSORT website. The score is 14 out of 14, with higher scores indicating a higher probability of localization to that organelle.
Gene	Nuclear	chloroplast	Cytoskeletal	Cytoplasmic	plasmids	Mitochondrial	Vacuolar	peroxisomes	Endoplasmic reticulum	Extracellular
ClVQ1	2	8				4
ClVQ2	9.5			2		2
ClVQ3	9			3		2
ClVQ4	6	5				1		1		1
ClVQ5	3	9				1				1
ClVQ6	12	1		1
ClVQ7	9	1		3		1
ClVQ8	14
ClVQ9	4	8						1		1
ClVQ10	1	7				6
ClVQ11	13	1
ClVQ12	12	1	1
ClVQ13	8	2		2		2
ClVQ14		3				11
ClVQ15	14
ClVQ16	13	1
ClVQ17	14
ClVQ18	5	1		3			3		1
ClVQ19	1	5				8
ClVQ20	6	4		1		3
ClVQ21	4	9				1
ClVQ22		6		5		3
ClVQ23	13					1
ClVQ24	9	5
ClVQ25	11.5			1	1.5
ClVQ26	2	12
ClVQ27	3	7				4
ClVQ28	13	1
ClVQ29	7	7
ClVQ30	6	2.5		1		4.5
ClVQ31	1	10		1		2

## Sheet: Table S2
Table S2. Details of VQ genes from Arabidopsis, rice, and maize.
Name	Gene Identifier	Name	Gene Identifier	Name	Gene Identifier
ZmVQ1	GRMZM2G417835	OsVQ1	LOC_Os01g17050	AtVQ1	AT1G17147
ZmVQ2	GRMZM2G420357	OsVQ2	LOC_Os01g46440	AtVQ2	AT1G21320
ZmVQ3	GRMZM2G318652	OsVQ3	LOC_Os01g54400	AtVQ3	AT1G21326
ZmVQ4	GRMZM2G128644	OsVQ4	LOC_Os01g59410	AtVQ4	AT1G28280
ZmVQ5	GRMZM2G174650	OsVQ5	LOC_Os02g07690	AtVQ5	AT1G32585
ZmVQ6	GRMZM2G158976	OsVQ6	LOC_Os02g15280	AtVQ6	At1G32610
ZmVQ7	GRMZM2G421934	OsVQ7	LOC_Os02g15290	AtVQ7	AT1G35830
ZmVQ8	GRMZM2G420630	OsVQ8	LOC_Os02g33600	AtVQ8	AT1G68450
ZmVQ9	GRMZM2G059064	OsVQ9	LOC_Os02g51740	AtVQ9	AT1G78310
ZmVQ10	GRMZM2G118172	OsVQ10	LOC_Os03g20330	AtVQ10	AT1G78410
ZmVQ11	GRMZM2G174210	OsVQ11	LOC_Os03g20440	AtVQ11	AT1G80450
ZmVQ12	AC206638.3_FG007	OsVQ12	LOC_Os03g26990	AtVQ12	AT2G22880
ZmVQ13	GRMZM2G023921	OsVQ13	LOC_Os03g47280	AtVQ13	AT2G33780
ZmVQ14	GRMZM2G369742	OsVQ14	LOC_Os03g57520	AtVQ14	AT2G35230
ZmVQ15	GRMZM2G147443	OsVQ15	LOC_Os04g34050	AtVQ15	AT2G41010
ZmVQ16	GRMZM2G101409	OsVQ16	LOC_Os04g55240	AtVQ16	AT2G41180
ZmVQ17	GRMZM2G354123	OsVQ17	LOC_Os04g57030	AtVQ17	AT2G42140
ZmVQ18	GRMZM2G055404	OsVQ18	LOC_Os05g12090	AtVQ18	AT2G44340
ZmVQ19	GRMZM2G378442	OsVQ19	LOC_Os05g32460	AtVQ19	AT3G15300
ZmVQ20	GRMZM2G378442	OsVQ20	LOC_Os05g41250	AtVQ20	AT3G18360
ZmVQ21	AC194056.3_FG008	OsVQ21	LOC_Os05g44270	AtVQ21	AT3G18690
ZmVQ22	GRMZM2G066599	OsVQ22	LOC_Os06g33970	AtVQ22	AT3G22160
ZmVQ23	GRMZM2G322950	OsVQ23	LOC_Os06g40090	AtVQ23	AT3G56710
ZmVQ24	GRMZM2G153597	OsVQ24	LOC_Os06g41450	AtVQ24	AT3G56880
ZmVQ25	GRMZM2G010333	OsVQ25	LOC_Os06g45570	AtVQ25	AT3G58000
ZmVQ26	GRMZM2G124290	OsVQ26	LOC_Os07g06750	AtVQ26	AT3G60090
ZmVQ27	GRMZM2G129140	OsVQ27	LOC_Os07g06760	AtVQ27	AT4G15120
ZmVQ28	GRMZM2G325208	OsVQ28	LOC_Os07g06790	AtVQ28	AT4G20000
ZmVQ29	AC207043.3_FG002	OsVQ29	LOC_Os07g43140	AtVQ29	AT4G37710
ZmVQ30	GRMZM2G346837	OsVQ30	LOC_Os07g48710	AtVQ30	AT4G39720
ZmVQ31	GRMZM2G061941	OsVQ31	LOC_Os07g48800	AtVQ31	AT5G08480
ZmVQ32	GRMZM2G003669	OsVQ32	LOC_Os08g01260	AtVQ32	AT5G46780
ZmVQ33	GRMZM2G420715	OsVQ33	LOC_Os08g31660	AtVQ33	AT5G53830
ZmVQ34	GRMZM2G082118	OsVQ34	LOC_Os09g20020	AtVQ34	AT5G65170
ZmVQ35	GRMZM2G099691	OsVQ35	LOC_Os09g20460
ZmVQ36	GRMZM2G174558	OsVQ36	LOC_Os10g01240
ZmVQ37	GRMZM5G814101	OsVQ37	LOC_Os11g03660
ZmVQ38	GRMZM2G355499	OsVQ38	LOC_Os11g12790
ZmVQ39	GRMZM2G083285	OsVQ39	LOC_Os12g03420
ZmVQ40	GRMZM2G126413	OsVQ40	LOC_Os03g09045
ZmVQ41	GRMZM2G316033
ZmVQ42	GRMZM2G151909
ZmVQ43	GRMZM2G036980
ZmVQ44	GRMZM2G180668
ZmVQ45	AC203294.3_FG012
ZmVQ46	GRMZM5G800535
ZmVQ47	GRMZM2G374336
ZmVQ48	GRMZM5G849527
ZmVQ49	GRMZM5G864059
ZmVQ50	GRMZM2G138370
ZmVQ51	GRMZM2G069169
ZmVQ52	GRMZM2G122447
ZmVQ53	GRMZM2G333049
ZmVQ54	GRMZM2G035531
ZmVQ55	GRMZM2G014839
ZmVQ56	GRMZM2G129815
ZmVQ57	GRMZM5G864133
ZmVQ58	GRMZM2G180262
ZmVQ59	GRMZM2G060720
ZmVQ60	GRMZM2G064903
ZmVQ61	GRMZM2G475276

## Sheet: Table S3
Table S3. Detailed information for the 10 motifs in the VQ proteins of coix.
Motif	Length	Best possible match	function
1	21	TTVITTDAANFRALVQRLTGA	VQ motif
2	11	RRRPRASRRAP	NO
3	15	KGGGGKKPIKVVYIE	NO
4	6	HHQQQQ	NO
5	10	FPTLESWBDL	NO
6	21	ENNYTVFSPPTLLYDHHPHSK	NO
7	8	RKPVIIYD	NO
8	11	YYGDDDDDDGF	NO
9	22	RQLQGPRPPRLAVKGESHKIKK	NO
10	30	LPPAAASGLFSPLPFDPSYLSWLNELSPFL	NO

## Sheet: Table S4
Table S4. Ka/Ks ratios of orthologous gene pairs.
Homologous pair	Ka	Ks	Ka/Ks
ClVQ17/ClVQ23	0.402629	0.875429	0.459921
ClVQ24/ClVQ25	0.21215	0.272908	0.777367
ClVQ29/ClVQ25	0.321787	0.609781	0.52771
ClVQ29/ClVQ24	0.296641	0.460154	0.644656
ClVQ21/ClVQ4	0.124924	0.287803	0.434062
ClVQ20/ClVQ21	0.443907	0.698507	0.635509
ClVQ20/ClVQ4	0.447468	1.08331	0.413057
ClVQ2/ClVQ30	0.300774	0.524273	0.573697
ClVQ16/ClVQ8	0.450078	1.08945	0.413125
ClVQ22/ClVQ31	0.595299	0.925465	0.643243
ClVQ27/ClVQ12	0.617141	0.849087	0.726829
ClVQ1/OsVQ9	0.380631	0.654586	0.581483
ClVQ27/OsVQ17	0.348502	0.467589	0.745317
ClVQ14/OsVQ22	0.284902	0.554486	0.513813
ClVQ10/OsVQ4	0.800263	0.744939	1.07427
ClVQ2/OsVQ8	0.166834	0.370213	0.450644
ClVQ30/OsVQ15	0.2194	0.475827	0.461092
ClVQ2/OsVQ15	0.336631	0.435964	0.772154
ClVQ30/OsVQ8	0.328947	0.547589	0.600719
ClVQ13/OsVQ23	0.142789	0.366826	0.389257
ClVQ20/OsVQ20	0.358421	0.643049	0.557377
ClVQ6/OsVQ10	0.292942	0.445774	0.657154
ClVQ6/OsVQ31	0.44084	0.9169	0.480794
ClVQ11/OsVQ25	0.215413	0.496938	0.433481
ClVQ11/OsVQ5	0.305419	0.593002	0.515038
ClVQ17/OsVQ35	0.197041	0.526096	0.374534
ClVQ23/OsVQ33	0.226417	0.551833	0.4103
ClVQ17/OsVQ33	0.292641	0.73538	0.397945
ClVQ23/OsVQ35	0.331476	0.676507	0.489981
ClVQ16/OsVQ29	0.385343	0.691506	0.557252
ClVQ8/OsVQ12	0.210493	0.620051	0.339477
ClVQ15/OsVQ30	0.351512	0.538191	0.653135
ClVQ12/OsVQ24	0.243801	0.594748	0.409922
ClVQ19/OsVQ21	0.17127	0.370903	0.461765
ClVQ19/OsVQ3	0.217422	0.63609	0.34181
ClVQ28/OsVQ16	0.182602	0.427552	0.427087
ClVQ5/OsVQ40	0.0866588	0.525921	0.164775
ClVQ1/ZmVQ23	0.293348	0.445702	0.658171
ClVQ1/ZmVQ31	0.275939	0.446632	0.617824
ClVQ11/ZmVQ53	0.0593208	0.211664	0.28026
ClVQ11/ZmVQ33	0.125203	0.222674	0.562271
ClVQ8/ZmVQ54	0.0871159	0.329935	0.26404
ClVQ16/ZmVQ41	0.0657836	0.195058	0.337252
ClVQ23/ZmVQ22	0.0998825	0.169702	0.588576
ClVQ17/ZmVQ40	0.0704837	0.149993	0.469915
ClVQ23/ZmVQ40	0.463326	0.862505	0.537186
ClVQ17/ZmVQ22	0.383276	0.714488	0.536434
ClVQ15/ZmVQ16	0.143731	0.264801	0.54279
ClVQ24/ZmVQ58	0.171709	0.224961	0.763286
ClVQ25/ZmVQ58	0.161719	0.253948	0.63682
ClVQ29/ZmVQ15	1.53872	0.854831	1.80003
ClVQ29/ZmVQ28	1.53872	0.854831	1.80003
ClVQ28/ZmVQ13	0.109042	0.207154	0.526382
ClVQ28/ZmVQ60	0.0934541	0.204472	0.457051
ClVQ20/ZmVQ43	0.179963	0.29282	0.614585
ClVQ21/ZmVQ45	0.089044	0.127793	0.696784
ClVQ6/ZmVQ3	0.100595	0.23412	0.429671
ClVQ6/ZmVQ56	0.13162	0.182529	0.721092
ClVQ27/ZmVQ12	0.171623	0.518162	0.331215
ClVQ22/ZmVQ21	0.0828046	0.186135	0.444864
ClVQ3/ZmVQ37	0.469032	1.46221	0.320769
ClVQ14/ZmVQ50	0.115067	0.283511	0.405866
ClVQ3/ZmVQ24	0.195564	0.35427	0.55202
ClVQ26/ZmVQ61	0.25882	0.291278	0.888566
ClVQ18/ZmVQ39	0.218131	0.221723	0.9838
ClVQ2/ZmVQ30	0.037003	0.12755	0.290107
ClVQ30/ZmVQ14	0.0719837	0.130812	0.550285
ClVQ30/ZmVQ59	0.08031	0.16857	0.476
ClVQ5/ZmVQ2	0.0463702	0.180706	0.256606
ClVQ5/ZmVQ57	0.0430843	0.19599	0.21983
ClVQ9/ZmVQ5	0.11808	0.24057	0.491
ClVQ10/ZmVQ26	0.14088	0.25407	0.554

## Sheet: Table S5
Table S5. The Pearson correlation coefficients (PCCs) of ClVQs under PEG treatmentusing transformed qPCR data.
PCC	ClVQ1	ClVQ2	ClVQ3	ClVQ4	ClVQ5	ClVQ6	ClVQ7	ClVQ8	ClVQ9	ClVQ10	ClVQ11	ClVQ12	ClVQ13	ClVQ14	ClVQ15	ClVQ16	ClVQ17	ClVQ18	ClVQ19	ClVQ20	ClVQ21	ClVQ22	ClVQ23	ClVQ24	ClVQ25	ClVQ26	ClVQ27	ClVQ28	ClVQ29	ClVQ30	ClVQ31
ClVQ1	1	0.683993	0.349104	-0.331252	0.84017	0.177167	0.0506912	-0.306436	-0.0636088	0.0891726	-0.0377977	-0.674933	0.727597	-0.16211	-0.214386	-0.0138477	-0.284583	0.825432	0.402412	-0.081184	0.124705	0.48634	-0.172188	-0.01187	-0.380561	0.216918	-0.193113	0.660193	-0.714372	-0.665309	0.825505
ClVQ2	0.683993	1	0.105612	-0.136722	0.264155	-0.316218	-0.344877	-0.312304	0.00177736	0.307346	0.430264	-0.570398	0.716958	0.0314171	0.409587	-0.165686	-0.288366	0.537634	-0.221409	-0.709247	0.101317	-0.00281772	-0.351173	0.259157	-0.103908	0.054384	-0.733233	0.439693	-0.73746	-0.319623	0.621359
ClVQ3	0.349104	0.105612	1	0.665812	0.117627	0.370251	-0.0927914	0.731739	-0.596807	-0.57315	-0.504695	-0.541218	0.158755	-0.876425	-0.0711649	-0.592335	0.778829	0.802295	0.476272	-0.197921	0.920776	0.789005	0.743552	-0.915537	-0.818971	0.96929	0.561033	0.89704	0.338078	0.398282	0.401843
ClVQ4	-0.331252	-0.136722	0.665812	1	-0.566476	-0.185985	-0.529602	0.863171	-0.339877	-0.265484	-0.160832	0.00793854	-0.0384215	-0.776864	0.221326	-0.397108	0.922625	0.190819	-0.16712	-0.349316	0.853964	0.171353	0.876112	-0.802744	-0.458027	0.678312	0.451193	0.375256	0.66135	0.876184	-0.225334
ClVQ5	0.84017	0.264155	0.117627	-0.566476	1	0.363796	0.25451	-0.502749	-0.017885	0.0854897	-0.0691302	-0.300015	0.503015	0.0715575	-0.654716	0.237446	-0.471947	0.536493	0.49247	0.379806	-0.203699	0.492533	-0.2075	0.088553	-0.10948	-0.0127568	0.0367677	0.394616	-0.577377	-0.840592	0.709945
ClVQ6	0.177167	-0.316218	0.370251	-0.185985	0.363796	1	0.780958	0.157268	-0.648782	-0.858562	-0.61624	-0.288495	-0.512944	-0.0394872	-0.374126	-0.543931	0.132069	0.301921	0.807832	0.300846	0.0654946	0.799911	0.0222052	-0.311428	-0.268286	0.469253	0.489253	0.390247	0.305969	-0.076952	0.391547
ClVQ7	0.0506912	-0.344877	-0.0927914	-0.529602	0.25451	0.780958	1	-0.0534579	-0.0991328	-0.55645	-0.662389	-0.307466	-0.57513	0.23261	-0.0937007	-0.179823	-0.173941	0.00183387	0.774663	0.482818	-0.283518	0.322927	-0.394527	0.119256	-0.157272	-0.0137789	0.240963	-0.0918466	0.0306689	-0.288042	0.0142403
ClVQ8	-0.306436	-0.312304	0.731739	0.863171	-0.502749	0.157268	-0.0534579	1	-0.329641	-0.551693	-0.619703	-0.251297	-0.290183	-0.840071	0.265613	-0.489304	0.984275	0.273274	0.277335	-0.106811	0.872342	0.333224	0.793332	-0.868961	-0.71616	0.762204	0.653738	0.380092	0.708967	0.822797	-0.299363
ClVQ9	-0.0636088	0.00177736	-0.596807	-0.339877	-0.017885	-0.648782	-0.0991328	-0.329641	1	0.803766	0.111878	0.129721	0.317346	0.189267	0.16909	0.869867	-0.410258	-0.352067	-0.236102	0.362327	-0.394426	-0.770961	-0.332703	0.502189	0.140006	-0.740557	-0.274562	-0.645688	-0.491726	-0.377763	-0.548092
ClVQ10	0.0891726	0.307346	-0.57315	-0.265484	0.0854897	-0.858562	-0.55645	-0.551693	0.803766	1	0.625586	0.308681	0.636425	0.286632	0.0306503	0.830959	-0.532978	-0.284357	-0.622638	0.0350366	-0.409855	-0.746821	-0.287556	0.558675	0.406393	-0.725191	-0.523598	-0.46858	-0.608213	-0.420219	-0.213163
ClVQ11	-0.0377977	0.430264	-0.504695	-0.160832	-0.0691302	-0.61624	-0.662389	-0.619703	0.111878	0.625586	1	0.49346	0.372708	0.554483	0.0317865	0.242027	-0.519204	-0.354575	-0.879036	-0.465707	-0.443949	-0.499598	-0.327223	0.569846	0.764981	-0.496028	-0.718244	-0.265039	-0.342964	-0.16494	0.154556
ClVQ12	-0.674933	-0.570398	-0.541218	0.00793854	-0.300015	-0.288495	-0.307466	-0.251297	0.129721	0.308681	0.49346	1	-0.305101	0.434328	-0.387451	0.41888	-0.179341	-0.819795	-0.590042	0.279423	-0.476079	-0.455246	0.0782509	0.243297	0.771718	-0.499384	0.0747723	-0.652918	0.388407	0.151398	-0.463911
ClVQ13	0.727597	0.716958	0.158755	-0.0384215	0.503015	-0.512944	-0.57513	-0.290183	0.317346	0.636425	0.372708	-0.305101	1	-0.226649	-0.0742293	0.367837	-0.227267	0.540504	-0.19801	-0.215172	0.157708	-0.0365723	0.0184855	0.0523798	-0.179052	-0.0382191	-0.347684	0.375603	-0.711163	-0.458636	0.45768
ClVQ14	-0.16211	0.0314171	-0.876425	-0.776864	0.0715575	-0.0394872	0.23261	-0.840071	0.189267	0.286632	0.554483	0.434328	-0.226649	1	-0.0423388	0.256848	-0.856928	-0.631185	-0.352784	0.0376412	-0.949264	-0.456356	-0.844665	0.910609	0.877017	-0.783512	-0.62315	-0.63511	-0.344666	-0.478864	-0.00292186
ClVQ15	-0.214386	0.409587	-0.0711649	0.221326	-0.654716	-0.374126	-0.0937007	0.265613	0.16909	0.0306503	0.0317865	-0.387451	-0.0742293	-0.0423388	1	-0.311009	0.177398	-0.0532017	-0.278347	-0.658203	0.205542	-0.431276	-0.237371	0.163915	-0.170126	0.0073253	-0.502269	-0.11121	-0.0977859	0.405495	-0.294849
ClVQ16	-0.0138477	-0.165686	-0.592335	-0.397108	0.237446	-0.543931	-0.179823	-0.489304	0.869867	0.830959	0.242027	0.41888	0.367837	0.256848	-0.311009	1	-0.504272	-0.385932	-0.248378	0.582976	-0.510026	-0.607641	-0.201279	0.44746	0.330225	-0.760838	-0.0962795	-0.606866	-0.413964	-0.518402	-0.392199
ClVQ17	-0.284583	-0.288366	0.778829	0.922625	-0.471947	0.132069	-0.173941	0.984275	-0.410258	-0.532978	-0.519204	-0.179341	-0.227267	-0.856928	0.177398	-0.504272	1	0.296967	0.202167	-0.152552	0.901766	0.379892	0.870561	-0.91475	-0.667919	0.805148	0.662865	0.445537	0.736462	0.840871	-0.220729
ClVQ18	0.825432	0.537634	0.802295	0.190819	0.536493	0.301921	0.00183387	0.273274	-0.352067	-0.284357	-0.354575	-0.819795	0.540504	-0.631185	-0.0532017	-0.385932	0.296967	1	0.538651	-0.221102	0.644809	0.725678	0.288919	-0.526321	-0.76938	0.706601	0.159266	0.930328	-0.27733	-0.155243	0.716128
ClVQ19	0.402412	-0.221409	0.476272	-0.16712	0.49247	0.807832	0.774663	0.277335	-0.236102	-0.622638	-0.879036	-0.590042	-0.19801	-0.352784	-0.278347	-0.248378	0.202167	0.538651	1	0.486828	0.247692	0.7119	0.0996901	-0.40573	-0.657051	0.453009	0.574202	0.432212	0.0569255	-0.222794	0.263626
ClVQ20	-0.081184	-0.709247	-0.197921	-0.349316	0.379806	0.300846	0.482818	-0.106811	0.362327	0.0350366	-0.465707	0.279423	-0.215172	0.0376412	-0.658203	0.582976	-0.152552	-0.221102	0.486828	1	-0.315593	0.0520771	0.0594419	-0.0201915	-0.00856398	-0.287956	0.591207	-0.350334	0.105169	-0.370867	-0.315745
ClVQ21	0.124705	0.101317	0.920776	0.853964	-0.203699	0.0654946	-0.283518	0.872342	-0.394426	-0.409855	-0.443949	-0.476079	0.157708	-0.949264	0.205542	-0.510026	0.901766	0.644809	0.247692	-0.315593	1	0.494163	0.804519	-0.901597	-0.824606	0.886997	0.4833	0.722256	0.397514	0.617923	0.103401
ClVQ22	0.48634	-0.00281772	0.789005	0.171353	0.492533	0.799911	0.322927	0.333224	-0.770961	-0.746821	-0.499598	-0.455246	-0.0365723	-0.456356	-0.431276	-0.607641	0.379892	0.725678	0.7119	0.0520771	0.494163	1	0.398044	-0.651445	-0.539561	0.804772	0.535974	0.838214	0.233127	0.00640024	0.674495
ClVQ23	-0.172188	-0.351173	0.743552	0.876112	-0.2075	0.0222052	-0.394527	0.793332	-0.332703	-0.287556	-0.327223	0.0782509	0.0184855	-0.844665	-0.237371	-0.201279	0.870561	0.288919	0.0996901	0.0594419	0.804519	0.398044	1	-0.923821	-0.516491	0.694028	0.759778	0.444561	0.667843	0.640592	-0.123894
ClVQ24	-0.01187	0.259157	-0.915537	-0.802744	0.088553	-0.311428	0.119256	-0.868961	0.502189	0.558675	0.569846	0.243297	0.0523798	0.910609	0.163915	0.44746	-0.91475	-0.526321	-0.40573	-0.0201915	-0.901597	-0.651445	-0.923821	1	0.737912	-0.89106	-0.793254	-0.658345	-0.623492	-0.58888	-0.0638659
ClVQ25	-0.380561	-0.103908	-0.818971	-0.458027	-0.10948	-0.268286	-0.157272	-0.71616	0.140006	0.406393	0.764981	0.771718	-0.179052	0.877017	-0.170126	0.330225	-0.667919	-0.76938	-0.657051	-0.00856398	-0.824606	-0.539561	-0.516491	0.737912	1	-0.738034	-0.497027	-0.665802	-0.0975245	-0.225555	-0.130593
ClVQ26	0.216918	0.054384	0.96929	0.678312	-0.0127568	0.469253	-0.0137789	0.762204	-0.740557	-0.725191	-0.496028	-0.499384	-0.0382191	-0.783512	0.0073253	-0.760838	0.805148	0.706601	0.453009	-0.287956	0.886997	0.804772	0.694028	-0.89106	-0.738034	1	0.533662	0.861768	0.462675	0.514418	0.38296
ClVQ27	-0.193113	-0.733233	0.561033	0.451193	0.0367677	0.489253	0.240963	0.653738	-0.274562	-0.523598	-0.718244	0.0747723	-0.347684	-0.62315	-0.502269	-0.0962795	0.662865	0.159266	0.574202	0.591207	0.4833	0.535974	0.759778	-0.793254	-0.497027	0.533662	1	0.241218	0.695982	0.352539	-0.201877
ClVQ28	0.660193	0.439693	0.89704	0.375256	0.394616	0.390247	-0.0918466	0.380092	-0.645688	-0.46858	-0.265039	-0.652918	0.375603	-0.63511	-0.11121	-0.606866	0.445537	0.930328	0.432212	-0.350334	0.722256	0.838214	0.444561	-0.658345	-0.665802	0.861768	0.241218	1	-0.0089565	0.0763956	0.755706
ClVQ29	-0.714372	-0.73746	0.338078	0.66135	-0.577377	0.305969	0.0306689	0.708967	-0.491726	-0.608213	-0.342964	0.388407	-0.711163	-0.344666	-0.0977859	-0.413964	0.736462	-0.27733	0.0569255	0.105169	0.397514	0.233127	0.667843	-0.623492	-0.0975245	0.462675	0.695982	-0.0089565	1	0.82149	-0.419614
ClVQ30	-0.665309	-0.319623	0.398282	0.876184	-0.840592	-0.076952	-0.288042	0.822797	-0.377763	-0.420219	-0.16494	0.151398	-0.458636	-0.478864	0.405495	-0.518402	0.840871	-0.155243	-0.222794	-0.370867	0.617923	0.00640024	0.640592	-0.58888	-0.225555	0.514418	0.352539	0.0763956	0.82149	1	-0.443038
ClVQ31	0.825505	0.621359	0.401843	-0.225334	0.709945	0.391547	0.0142403	-0.299363	-0.548092	-0.213163	0.154556	-0.463911	0.45768	-0.00292186	-0.294849	-0.392199	-0.220729	0.716128	0.263626	-0.315745	0.103401	0.674495	-0.123894	-0.0638659	-0.130593	0.38296	-0.201877	0.755706	-0.419614	-0.443038	1

## Sheet: Table S6
Table S6. The Pearson correlation coefficients (PCCs) of ClVQs under NaCl treatment using transformed qPCR data.
sample	ClVQ1	ClVQ2	ClVQ3	ClVQ4	ClVQ5	ClVQ6	ClVQ7	ClVQ8	ClVQ9	ClVQ10	ClVQ11	ClVQ12	ClVQ13	ClVQ14	ClVQ15	ClVQ16	ClVQ17	ClVQ18	ClVQ19	ClVQ20	ClVQ21	ClVQ22	ClVQ23	ClVQ24	ClVQ25	ClVQ26	ClVQ27	ClVQ28	ClVQ29	ClVQ30	ClVQ31
ClVQ1	1	0.221265	-0.148028	0.452547	0.0277363	0.0140783	0.136112	-0.464159	0.902487	0.384617	-0.281133	-0.209089	-0.272196	-0.705005	-0.503435	-0.25939	0.674228	-0.154724	-0.201808	-0.392246	-0.667692	-0.341347	0.721667	0.207884	0.0754809	0.559528	0.0578536	-0.154136	0.158878	0.499837	0.0298602
ClVQ2	0.221265	1	-0.457126	-0.207446	-0.33865	-0.390386	-0.332813	-0.582107	0.440913	0.6686	0.775249	0.893543	0.875301	-0.749504	0.483879	0.87404	-0.367597	0.809719	0.78101	0.166163	-0.0289894	0.706569	0.460782	0.752453	0.906585	0.297187	0.536151	0.897346	0.837808	0.542634	0.716495
ClVQ3	-0.148028	-0.457126	1	0.811026	0.980124	0.986001	0.957196	0.21958	-0.541248	0.0553811	-0.396271	-0.343729	-0.345479	0.419268	-0.164097	-0.268846	-0.120414	-0.251323	0.0928888	0.665825	0.584338	0.00664327	-0.443241	-0.352004	-0.440506	-0.742772	-0.18749	-0.381158	-0.12864	-0.185925	-0.163778
ClVQ4	0.452547	-0.207446	0.811026	1	0.90395	0.89673	0.944793	-0.114222	0.0486286	0.335369	-0.458365	-0.356606	-0.395992	-0.0800711	-0.394987	-0.316834	0.236321	-0.246828	0.0468505	0.417499	0.16518	-0.120867	0.0394367	-0.140033	-0.283931	-0.350018	-0.0917943	-0.36005	0.0499629	0.162405	-0.0682381
ClVQ5	0.0277363	-0.33865	0.980124	0.90395	1	0.998456	0.993812	0.0945503	-0.378281	0.191493	-0.378995	-0.299475	-0.313362	0.248332	-0.201343	-0.23077	-0.0584203	-0.202489	0.149296	0.656108	0.505357	0.0282068	-0.301872	-0.256665	-0.354475	-0.660685	-0.130643	-0.329689	-0.0201839	-0.057648	-0.0908125
ClVQ6	0.0140783	-0.390386	0.986001	0.89673	0.998456	1	0.992057	0.126875	-0.396161	0.147904	-0.416595	-0.34577	-0.358281	0.287226	-0.22557	-0.277393	-0.035464	-0.245924	0.0999803	0.632172	0.496186	-0.0141077	-0.32257	-0.295554	-0.400356	-0.664001	-0.159477	-0.375558	-0.069203	-0.088437	-0.13115
ClVQ7	0.136112	-0.332813	0.957196	0.944793	0.993812	0.992057	1	0.0545895	-0.279377	0.214967	-0.424219	-0.340912	-0.36131	0.182297	-0.267772	-0.278708	0.0292791	-0.237301	0.10348	0.595086	0.420502	-0.0295013	-0.225567	-0.247498	-0.362658	-0.592289	-0.135393	-0.364383	-0.023083	-0.013255	-0.104108
ClVQ8	-0.464159	-0.582107	0.21958	-0.114222	0.0945503	0.126875	0.0545895	1	-0.454806	-0.31674	-0.560331	-0.376549	-0.306278	0.428804	-0.0379334	-0.302985	-0.326761	-0.247194	-0.341596	0.226959	0.316863	-0.380907	-0.272308	-0.379698	-0.469899	0.0380847	0.298285	-0.430056	-0.426265	-0.997527	-0.469757
ClVQ9	0.902487	0.440913	-0.541248	0.0486286	-0.378281	-0.396161	-0.279377	-0.454806	1	0.402861	-0.0372547	0.0242509	-0.0137414	-0.841734	-0.344226	-0.0329571	0.547759	0.0242724	-0.130708	-0.545883	-0.78632	-0.256865	0.855764	0.413764	0.329775	0.81548	0.244821	0.103083	0.284452	0.466156	0.173786
ClVQ10	0.384617	0.6686	0.0553811	0.335369	0.191493	0.147904	0.214967	-0.31674	0.402861	1	0.380205	0.438882	0.515794	-0.8016	-0.11209	0.540273	-0.200907	0.326927	0.677216	0.349386	-0.0862482	0.29558	0.691707	0.86295	0.765208	0.217982	0.687096	0.63241	0.927017	0.293597	0.820058
ClVQ11	-0.281133	0.775249	-0.396271	-0.458365	-0.378995	-0.416595	-0.424219	-0.560331	-0.0372547	0.380205	1	0.849609	0.883352	-0.278147	0.527712	0.85578	-0.444072	0.634119	0.756115	0.127952	0.116299	0.760398	0.0781597	0.655445	0.838273	-0.10815	0.182379	0.927562	0.694351	0.502997	0.775901
ClVQ12	-0.209089	0.893543	-0.343729	-0.356606	-0.299475	-0.34577	-0.340912	-0.376549	0.0242509	0.438882	0.849609	1	0.978068	-0.39894	0.791629	0.981674	-0.692142	0.941771	0.870384	0.397894	0.34933	0.909486	0.0560741	0.552021	0.798548	0.00648868	0.476754	0.913733	0.702915	0.327985	0.600557
ClVQ13	-0.272196	0.875301	-0.345479	-0.395992	-0.313362	-0.358281	-0.36131	-0.306278	-0.0137414	0.515794	0.883352	0.978068	1	-0.413202	0.705229	0.995321	-0.719443	0.870389	0.888294	0.397209	0.31546	0.854655	0.124321	0.665888	0.868053	0.0246925	0.554701	0.964784	0.777576	0.249403	0.712155
ClVQ14	-0.705005	-0.749504	0.419268	-0.0800711	0.248332	0.287226	0.182297	0.428804	-0.841734	-0.8016	-0.278147	-0.39894	-0.413202	1	0.123023	-0.410492	-0.100238	-0.346	-0.370103	0.117942	0.485674	-0.10921	-0.905246	-0.77266	-0.712384	-0.688107	-0.632345	-0.521515	-0.733905	-0.414744	-0.582461
ClVQ15	-0.503435	0.483879	-0.164097	-0.394987	-0.201343	-0.22557	-0.267772	-0.0379334	-0.344226	-0.11209	0.527712	0.791629	0.705229	0.123023	1	0.722304	-0.78159	0.881376	0.586786	0.484109	0.670585	0.852959	-0.480584	-0.0544941	0.274715	-0.240056	0.197315	0.507505	0.158332	0.00891939	0.0329394
ClVQ16	-0.25939	0.87404	-0.268846	-0.316834	-0.23077	-0.277393	-0.278708	-0.302985	-0.0329571	0.540273	0.85578	0.981674	0.995321	-0.410492	0.722304	1	-0.746002	0.893778	0.921604	0.472402	0.375876	0.885096	0.0985623	0.642509	0.847421	-0.0212155	0.564813	0.949886	0.785625	0.249529	0.698409
ClVQ17	0.674228	-0.367597	-0.120414	0.236321	-0.0584203	-0.035464	0.0292791	-0.326761	0.547759	-0.200907	-0.444072	-0.692142	-0.719443	-0.100238	-0.78159	-0.746002	1	-0.724906	-0.718691	-0.78009	-0.80552	-0.733489	0.356735	-0.181911	-0.367188	0.299889	-0.553127	-0.558583	-0.3796	0.368187	-0.269186
ClVQ18	-0.154724	0.809719	-0.251323	-0.246828	-0.202489	-0.245924	-0.237301	-0.247194	0.0242724	0.326927	0.634119	0.941771	0.870389	-0.346	0.881376	0.893778	-0.724906	1	0.789442	0.492366	0.470139	0.895018	-0.0499415	0.326584	0.602042	0.016524	0.49127	0.736918	0.538184	0.214207	0.344065
ClVQ19	-0.201808	0.78101	0.0928888	0.0468505	0.149296	0.0999803	0.10348	-0.341596	-0.130708	0.677216	0.756115	0.870384	0.888294	-0.370103	0.586786	0.921604	-0.718691	0.789442	1	0.688031	0.505584	0.887381	0.0503947	0.620556	0.771043	-0.262931	0.50697	0.864555	0.840499	0.300598	0.744439
ClVQ20	-0.392246	0.166163	0.665825	0.417499	0.656108	0.632172	0.595086	0.226959	-0.545883	0.349386	0.127952	0.397894	0.397209	0.117942	0.484109	0.472402	-0.78009	0.492366	0.688031	1	0.889874	0.614899	-0.378427	0.0352938	0.122918	-0.576983	0.386764	0.268534	0.345766	-0.234318	0.18758
ClVQ21	-0.667692	-0.0289894	0.584338	0.16518	0.505357	0.496186	0.420502	0.316863	-0.78632	-0.0862482	0.116299	0.34933	0.31546	0.485674	0.670585	0.375876	-0.80552	0.470139	0.505584	0.889874	1	0.62843	-0.73834	-0.290953	-0.113624	-0.722522	0.0984466	0.124607	0.00611494	-0.323616	-0.0929446
ClVQ22	-0.341347	0.706569	0.00664327	-0.120867	0.0282068	-0.0141077	-0.0295013	-0.380907	-0.256865	0.29558	0.760398	0.909486	0.854655	-0.10921	0.852959	0.885096	-0.733489	0.895018	0.887381	0.614899	0.62843	1	-0.278418	0.290933	0.567608	-0.383303	0.229333	0.753267	0.547298	0.346635	0.452693
ClVQ23	0.721667	0.460782	-0.443241	0.0394367	-0.301872	-0.32257	-0.225567	-0.272308	0.855764	0.691707	0.0781597	0.0560741	0.124321	-0.905246	-0.480584	0.0985623	0.356735	-0.0499415	0.0503947	-0.378427	-0.73834	-0.278418	1	0.732613	0.552206	0.788084	0.526427	0.295923	0.561845	0.262053	0.505941
ClVQ24	0.207884	0.752453	-0.352004	-0.140033	-0.256665	-0.295554	-0.247498	-0.379698	0.413764	0.86295	0.655445	0.552021	0.665888	-0.77266	-0.0544941	0.642509	-0.181911	0.326584	0.620556	0.0352938	-0.290953	0.290933	0.732613	1	0.938451	0.365759	0.626116	0.817377	0.932302	0.331946	0.944042
ClVQ25	0.0754809	0.906585	-0.440506	-0.283931	-0.354475	-0.400356	-0.362658	-0.469899	0.329775	0.765208	0.838273	0.798548	0.868053	-0.712384	0.274715	0.847421	-0.367188	0.602042	0.771043	0.122918	-0.113624	0.567608	0.552206	0.938451	1	0.278784	0.593925	0.958429	0.935977	0.415534	0.918894
ClVQ26	0.559528	0.297187	-0.742772	-0.350018	-0.660685	-0.664001	-0.592289	0.0380847	0.81548	0.217982	-0.10815	0.00648868	0.0246925	-0.688107	-0.240056	-0.0212155	0.299889	0.016524	-0.262931	-0.576983	-0.722522	-0.383303	0.788084	0.365759	0.278784	1	0.485388	0.082417	0.143232	-0.0453026	0.0468371
ClVQ27	0.0578536	0.536151	-0.18749	-0.0917943	-0.130643	-0.159477	-0.135393	0.298285	0.244821	0.687096	0.182379	0.476754	0.554701	-0.632345	0.197315	0.564813	-0.553127	0.49127	0.50697	0.386764	0.0984466	0.229333	0.526427	0.626116	0.593925	0.485388	1	0.526003	0.650158	-0.331526	0.455186
ClVQ28	-0.154136	0.897346	-0.381158	-0.36005	-0.329689	-0.375558	-0.364383	-0.430056	0.103083	0.63241	0.927562	0.913733	0.964784	-0.521515	0.507505	0.949886	-0.558583	0.736918	0.864555	0.268534	0.124607	0.753267	0.295923	0.817377	0.958429	0.082417	0.526003	1	0.874321	0.371197	0.86012
ClVQ29	0.158878	0.837808	-0.12864	0.0499629	-0.0201839	-0.069203	-0.023083	-0.426265	0.284452	0.927017	0.694351	0.702915	0.777576	-0.733905	0.158332	0.785625	-0.3796	0.538184	0.840499	0.345766	0.00611494	0.547298	0.561845	0.932302	0.935977	0.143232	0.650158	0.874321	1	0.383651	0.938812
ClVQ30	0.499837	0.542634	-0.185925	0.162405	-0.057648	-0.088437	-0.013255	-0.997527	0.466156	0.293597	0.502997	0.327985	0.249403	-0.414744	0.00891939	0.249529	0.368187	0.214207	0.300598	-0.234318	-0.323616	0.346635	0.262053	0.331946	0.415534	-0.0453026	-0.331526	0.371197	0.383651	1	0.420129
ClVQ31	0.0298602	0.716495	-0.163778	-0.0682381	-0.0908125	-0.13115	-0.104108	-0.469757	0.173786	0.820058	0.775901	0.600557	0.712155	-0.582461	0.0329394	0.698409	-0.269186	0.344065	0.744439	0.18758	-0.0929446	0.452693	0.505941	0.944042	0.918894	0.0468371	0.455186	0.86012	0.938812	0.420129	1

## Sheet: Table S7
Table S7. The Pearson correlation coefficients (PCCs) of ClVQs under heat treatment using transformed qPCR data.
sample	ClVQ1	ClVQ2	ClVQ3	ClVQ4	ClVQ5	ClVQ6	ClVQ7	ClVQ8	ClVQ9	ClVQ10	ClVQ11	ClVQ12	ClVQ13	ClVQ14	ClVQ15	ClVQ16	ClVQ17	ClVQ18	ClVQ19	ClVQ20	ClVQ21	ClVQ22	ClVQ23	ClVQ24	ClVQ25	ClVQ26	ClVQ27	ClVQ28	ClVQ29	ClVQ30	ClVQ31
ClVQ1	1	0.167833	0.0681979	0.178257	-0.280215	-0.158458	0.865582	-0.678012	-0.591906	-0.131641	0.17913	0.157885	0.111674	-0.296821	-0.765283	0.137695	0.0164059	0.234883	-0.407119	0.118163	0.0894179	0.127336	-0.0632193	0.128024	0.123746	0.80853	0.706401	0.161689	-0.495184	0.595539	-0.0185055
ClVQ2	0.167833	1	0.970641	0.976622	0.166961	0.682968	-0.190621	0.553386	-0.185305	0.104799	0.993815	0.996815	0.991563	0.0391011	0.290945	0.996849	-0.253715	0.995187	-0.162591	0.984343	0.976092	0.993506	0.818919	0.968196	0.988772	-0.187491	0.0214129	0.992607	0.18316	-0.679002	0.958072
ClVQ3	0.0681979	0.970641	1	0.957698	0.20772	0.83428	-0.228237	0.630283	-0.234967	0.0528037	0.986898	0.982695	0.959664	0.0714759	0.285697	0.977572	-0.283786	0.973071	-0.140447	0.977334	0.995577	0.989504	0.924577	0.959844	0.961115	-0.201453	-0.0174354	0.985723	0.404792	-0.701239	0.983121
ClVQ4	0.178257	0.976622	0.957698	1	0.106616	0.668157	-0.199635	0.586386	-0.175187	0.278799	0.981438	0.978911	0.95138	-0.0203153	0.185861	0.971231	-0.445852	0.972669	0.00798493	0.985616	0.976012	0.977978	0.787896	0.942479	0.947321	-0.204685	-0.0452335	0.980204	0.184796	-0.662573	0.909739
ClVQ5	-0.280215	0.166961	0.20772	0.106616	1	0.203537	-0.0307453	0.36623	-0.473753	-0.340848	0.175705	0.210901	0.120521	0.990219	0.304654	0.239591	-0.0556857	0.177532	-0.417073	0.257779	0.137953	0.21807	0.183244	0.395097	0.30371	0.073645	0.396176	0.224365	0.132304	-0.315648	0.269197
ClVQ6	-0.158458	0.682968	0.83428	0.668157	0.203537	1	-0.249205	0.604836	-0.267761	-0.186134	0.740424	0.720369	0.685406	0.0780321	0.251983	0.706876	-0.138147	0.701229	-0.149133	0.713554	0.804252	0.747208	0.975132	0.704047	0.679647	-0.176032	-0.0885818	0.734618	0.828666	-0.5718	0.831209
ClVQ7	0.865582	-0.190621	-0.228237	-0.199635	-0.0307453	-0.249205	1	-0.820499	-0.766305	-0.418486	-0.157559	-0.176495	-0.256754	-0.00803485	-0.836606	-0.191902	0.172165	-0.104874	-0.566021	-0.205115	-0.242005	-0.198797	-0.239211	-0.137005	-0.186133	0.990746	0.88374	-0.162717	-0.381822	0.82111	-0.288825
ClVQ8	-0.678012	0.553386	0.630283	0.586386	0.36623	0.604836	-0.820499	1	0.288341	0.373519	0.556836	0.571712	0.562642	0.289974	0.686824	0.580001	-0.459859	0.500584	0.388737	0.625605	0.627077	0.597363	0.600323	0.585416	0.570664	-0.772881	-0.579426	0.575052	0.533276	-0.949009	0.647191
ClVQ9	-0.591906	-0.185305	-0.234967	-0.175187	-0.473753	-0.267761	-0.766305	0.288341	1	0.47729	-0.248108	-0.23604	-0.0944093	-0.437805	0.569342	-0.225052	0.0652524	-0.273788	0.639892	-0.242244	-0.188158	-0.231355	-0.250959	-0.343123	-0.238039	-0.82861	-0.887895	-0.263568	-0.0469039	-0.354671	-0.183546
ClVQ10	-0.131641	0.104799	0.0528037	0.278799	-0.340848	-0.186134	-0.418486	0.373519	0.47729	1	0.0929465	0.090556	0.0727374	-0.340406	-0.0399824	0.0742649	-0.806771	0.0566718	0.901879	0.163927	0.132188	0.0909667	-0.162374	0.0201944	0.0195957	-0.495062	-0.603001	0.0925105	-0.220761	-0.285793	-0.0587498
ClVQ11	0.17913	0.993815	0.986898	0.981438	0.175705	0.740424	-0.157559	0.556836	-0.248108	0.0929465	1	0.998317	0.977807	0.0434189	0.232671	0.99423	-0.293795	0.996487	-0.158822	0.990183	0.989904	0.998165	0.858733	0.972433	0.980403	-0.146766	0.0427055	0.998563	0.254395	-0.654852	0.963273
ClVQ12	0.157885	0.996815	0.982695	0.978911	0.210901	0.720369	-0.176495	0.571712	-0.23604	0.090556	0.998317	1	0.981912	0.0808915	0.268773	0.998699	-0.284248	0.9964	-0.168746	0.992805	0.984269	0.998995	0.843899	0.980422	0.989536	-0.164857	0.0439169	0.999047	0.229949	-0.676986	0.965591
ClVQ13	0.111674	0.991563	0.959664	0.95138	0.120521	0.685406	-0.256754	0.562642	-0.0944093	0.0727374	0.977807	0.981912	1	-0.00647885	0.376171	0.984501	-0.163958	0.979436	-0.167689	0.959107	0.964678	0.979027	0.825588	0.940855	0.978701	-0.256046	-0.0446965	0.973298	0.205869	-0.711798	0.964438
ClVQ14	-0.296821	0.0391011	0.0714759	-0.0203153	0.990219	0.0780321	-0.00803485	0.289974	-0.437805	-0.340406	0.0434189	0.0808915	-0.00647885	1	0.279331	0.111491	-0.0227539	0.047825	-0.397376	0.129989	0.0021982	0.0865876	0.0485746	0.271634	0.179811	0.0926078	0.399615	0.0935398	0.0603484	-0.2321	0.136861
ClVQ15	-0.765283	0.290945	0.285697	0.185861	0.304654	0.251983	-0.836606	0.686824	0.569342	-0.0399824	0.232671	0.268773	0.376171	0.279331	1	0.304591	0.248936	0.214651	0.0441984	0.257243	0.263009	0.280291	0.29614	0.277412	0.345817	-0.803091	-0.538628	0.244792	0.273947	-0.808036	0.422922
ClVQ16	0.137695	0.996849	0.977572	0.971231	0.239591	0.706876	-0.191902	0.580001	-0.225052	0.0742649	0.99423	0.998699	0.984501	0.111491	0.304591	1	-0.260253	0.993986	-0.187508	0.990631	0.977	0.997072	0.834437	0.984072	0.995366	-0.178802	0.0467279	0.996448	0.215327	-0.693702	0.968322
ClVQ17	0.0164059	-0.253715	-0.283786	-0.445852	-0.0556857	-0.138147	0.172165	-0.459859	0.0652524	-0.806771	-0.293795	-0.284248	-0.163958	-0.0227539	0.248936	-0.260253	1	-0.249276	-0.669508	-0.385241	-0.330271	-0.29402	-0.113597	-0.290367	-0.206196	0.187674	0.242405	-0.30884	-0.0312073	0.270616	-0.138642
ClVQ18	0.234883	0.995187	0.973071	0.972669	0.177532	0.701229	-0.104874	0.500584	-0.273788	0.0566718	0.996487	0.9964	0.979436	0.047825	0.214651	0.993986	-0.249276	1	-0.216122	0.982576	0.975292	0.992847	0.831798	0.972665	0.984785	-0.0977993	0.100549	0.994913	0.192505	-0.617522	0.953495
ClVQ19	-0.407119	-0.162591	-0.140447	0.00798493	-0.417073	-0.149133	-0.566021	0.388737	0.639892	0.901879	-0.158822	-0.168746	-0.167689	-0.397376	0.0441984	-0.187508	-0.669508	-0.216122	1	-0.0978598	-0.0721716	-0.153894	-0.204839	-0.249587	-0.249069	-0.620547	-0.804166	-0.164394	0.0506149	-0.241105	-0.228516
ClVQ20	0.118163	0.984343	0.977334	0.985616	0.257779	0.713554	-0.205115	0.625605	-0.242244	0.163927	0.990183	0.992805	0.959107	0.129989	0.257243	0.990631	-0.385241	0.982576	-0.0978598	1	0.980551	0.993733	0.826473	0.983668	0.979128	-0.190165	0.0198447	0.995097	0.235999	-0.701713	0.949324
ClVQ21	0.0894179	0.976092	0.995577	0.976012	0.137953	0.804252	-0.242005	0.627077	-0.188158	0.132188	0.989904	0.984269	0.964678	0.0021982	0.263009	0.977	-0.330271	0.975292	-0.0721716	0.980551	1	0.989817	0.901164	0.948283	0.954717	-0.226626	-0.0622968	0.986403	0.366415	-0.699417	0.968401
ClVQ22	0.127336	0.993506	0.989504	0.977978	0.21807	0.747208	-0.198797	0.597363	-0.231355	0.0909667	0.998165	0.998995	0.979027	0.0865876	0.280291	0.997072	-0.29402	0.992847	-0.153894	0.993733	0.989817	1	0.862901	0.979864	0.986383	-0.183255	0.0227768	0.999052	0.271059	-0.693092	0.972356
ClVQ23	-0.0632193	0.818919	0.924577	0.787896	0.183244	0.975132	-0.239211	0.600323	-0.250959	-0.162374	0.858733	0.843899	0.825588	0.0485746	0.29614	0.834437	-0.113597	0.831798	-0.204839	0.826473	0.901164	0.862901	1	0.817729	0.813111	-0.182556	-0.0534767	0.851653	0.696345	-0.628009	0.927146
ClVQ24	0.128024	0.968196	0.959844	0.942479	0.395097	0.704047	-0.137005	0.585416	-0.343123	0.0201944	0.972433	0.980422	0.940855	0.271634	0.277412	0.984072	-0.290367	0.972665	-0.249587	0.983668	0.948283	0.979864	0.817729	1	0.987694	-0.106952	0.149154	0.982904	0.219624	-0.672623	0.951059
ClVQ25	0.123746	0.988772	0.961115	0.947321	0.30371	0.679647	-0.186133	0.570664	-0.238039	0.0195957	0.980403	0.989536	0.978701	0.179811	0.345817	0.995366	-0.206196	0.984785	-0.249069	0.979128	0.954717	0.986383	0.813111	0.987694	1	-0.168553	0.0869778	0.985659	0.184189	-0.698221	0.96556
ClVQ26	0.80853	-0.187491	-0.201453	-0.204685	0.073645	-0.176032	0.990746	-0.772881	-0.82861	-0.495062	-0.146766	-0.164857	-0.256046	0.0926078	-0.803091	-0.178802	0.187674	-0.0977993	-0.620547	-0.190165	-0.226626	-0.183255	-0.182556	-0.106952	-0.168553	1	0.91615	-0.148039	-0.290255	0.790708	-0.25356
ClVQ27	0.706401	0.0214129	-0.0174354	-0.0452335	0.396176	-0.0885818	0.88374	-0.579426	-0.887895	-0.603001	0.0427055	0.0439169	-0.0446965	0.399615	-0.538628	0.0467279	0.242405	0.100549	-0.804166	0.0198447	-0.0622968	0.0227768	-0.0534767	0.149154	0.0869778	0.91615	1	0.0559764	-0.313117	0.54223	-0.0260174
ClVQ28	0.161689	0.992607	0.985723	0.980204	0.224365	0.734618	-0.162717	0.575052	-0.263568	0.0925105	0.998563	0.999047	0.973298	0.0935398	0.244792	0.996448	-0.30884	0.994913	-0.164394	0.995097	0.986403	0.999052	0.851653	0.982904	0.985659	-0.148039	0.0559764	1	0.248362	-0.668129	0.963677
ClVQ29	-0.495184	0.18316	0.404792	0.184796	0.132304	0.828666	-0.381822	0.533276	-0.0469039	-0.220761	0.254395	0.229949	0.205869	0.0603484	0.273947	0.215327	-0.0312073	0.192505	0.0506149	0.235999	0.366415	0.271059	0.696345	0.219624	0.184189	-0.290255	-0.313117	0.248362	1	-0.39972	0.420698
ClVQ30	0.595539	-0.679002	-0.701239	-0.662573	-0.315648	-0.5718	0.82111	-0.949009	-0.354671	-0.285793	-0.654852	-0.676986	-0.711798	-0.2321	-0.808036	-0.693702	0.270616	-0.617522	-0.241105	-0.701713	-0.699417	-0.693092	-0.628009	-0.672623	-0.698221	0.790708	0.54223	-0.668129	-0.39972	1	-0.749972
ClVQ31	-0.0185055	0.958072	0.983121	0.909739	0.269197	0.831209	-0.288825	0.647191	-0.183546	-0.0587498	0.963273	0.965591	0.964438	0.136861	0.422922	0.968322	-0.138642	0.953495	-0.228516	0.949324	0.968401	0.972356	0.927146	0.951059	0.96556	-0.25356	-0.0260174	0.963677	0.420698	-0.749972	1

## Sheet: Table S8
Table S8. List of primer sequences used for qRT-PCR analysis of the 31 ClVQ genes.
No.	Name	Orientation	Primer Sequence (5'->3')
1	ClVQ1	F	CGACCGACGTGAACAACTTCCG
		R	GTCCTTCGCCACATCCTTGCC
2	ClVQ2	F	GCAAGGACTCGCACAAGGTCAG
		R	GCCTGCTGCTGGTGATGGTAC
3	ClVQ3	F	CCACAAGCCGCTTATCATGAGTACC
		R	GCACCACCGACGTAGAACAGATC
4	ClVQ4	F	AAACCATCGTCGTCGCAAGCC
		R	TCCTCGCCGTCGTAATCGTAGTAG
5	ClVQ5	F	CTCCCGCTCCCACCATGAGAG
		R	GTCGGACTTGTCGATGTTGTAGACC
6	ClVQ6	F	CCACAGCCACAACGGCATCTC
		R	TGTACACAACTTTGATCCCCTTGCC
7	ClVQ7	F	CTCCACTTCTCCCTCTCCGATCAC
		R	GACCGGGACAGTCCGACCATC
8	ClVQ8	F	CGACAGCCTTCCCTCCTCTCC
		R	TGGTGGTGGTGGTGGTGATGG
9	ClVQ9	F	GAGGCAGAAGCAGCAGCAACC
		R	ATGACTGTCGAGGCCGGTGAG
10	ClVQ10	F	CGTCCACCACCACCAAGAAGC
		R	CTGCACGACGGTCATGAACTCC
11	ClVQ11	F	GACGCTGCTCAACACGGACAC
		R	GTAGTCGGCGGCGAAGTTGATG
12	ClVQ12	F	GCGGCAGGAGAGGAGGAGATG
		R	CCTTCACCTCGCACTTGATCTTCC
13	ClVQ13	F	TGCACCACGTCACTGACCATTTC
		R	TCACTGCTGCTGCGAGGACAG
14	ClVQ14	F	CCGCCAGCTTCAAGTCCG
		R	GTTGATCCGTCGTCCACCC
15	ClVQ15	F	CAGACCCACCACCTCCACCAC
		R	CTGCACCATGAGGCGGAAGTTG
16	ClVQ16	F	GAGCAGCAGCAACGTGAATCATG
		R	CTCATCCTCCGCCGCATCAAAG
17	ClVQ17	F	CAGTTTCCCGCCCTTCACGATG
		R	CGACGCCGATGTTGGATGAGG
18	ClVQ18	F	GACAGCCAATGATGCCAGAGAGG
		R	GTCATCGTCCATGCCTTCTTCCTG
19	ClVQ19	F	CAACTTCAAGCAGGTCGTCCAGAG
		R	TGGTGGTGGTGGTGGAGATGG
20	ClVQ20	F	TCGCAGGAATCAGTACAGCTTCATG
		R	ACCATCTTGATCGGTGGCTTCTTTC
21	ClVQ21	F	CAGCACAGTCCCAGAGGCAATG
		R	CACCACCTTGATCGGCTTCCTTC
22	ClVQ22	F	AGTCGGTCGTCCAGAGGTTCAC
		R	TGCTCGCTTGGTTGCTCACATAC
23	ClVQ23	F	GCAACTACCACTCGTTCCACCAG
		R	GTCGTGTGTGAGACCCAAGAAATCC
24	ClVQ24	F	CGCCCACTCCTCCTCCATCTC
		R	CTGCTGCTGCTGGTGGTAGTTG
25	ClVQ25	F	GGAGGAGGGGAGTACGGTTGC
		R	GTCCTGGAACATAGCGTCGTCATC
26	ClVQ26	F	TTACGTGGAGTCGCCGAGAGTC
		R	GACGGAAACTGGAACGGGAACTG
27	ClVQ27	F	CGCTTGAGTTGGACGGCTACG
		R	GAAATTCAAACCCATGTCGCAGGAG
28	ClVQ28	F	TCTACTACTACCACCACGCTCAC
		R	TCATGGACGAGGACGACGACAG
29	ClVQ29	F	GACCTCGCCGAGGCATACCTG
		R	CGGAGCTGGCTGTTGTTGCTG
30	ClVQ30	F	GGCCTACTACTCCGACCCGTTC
		R	TCCGGGAGGCTTCCGAAGAAC
31	ClVQ31	F	AGGGAGGATGGCGGGAACAAC
		R	AGCCTCTGGACGACGGACTTG
32	ClVQ12-AD/BK	F	cgGAATTCatgcccagccgatcgtcgt
		R	cgGGATCCttactggtggtggccgatgaa
33	ClVQ4-AD/BK	F	cgGAATTCatggatcacgggcgcagc
		R	cgGGATCCctatgcaagatttgctagcaacttg
34	ClVQ26-AD/BK	F	cgGAATTCatgggggagcacaacggc
		R	cgGGATCCtcaagatgcatacatttcaccgac
